# Supplementary material for: CBNA: A control theory based method for identifying coding and non-coding cancer drivers
Source: PLoS Comput Biol. 2019 Dec 2;15(12):e1007538. doi: 10.1371/journal.pcbi.1007538 (PMC6907873; doi:10.1371/journal.pcbi.1007538)
Supplement: S1 Table — Top 200 predicted coding drivers with mutations in breast cancer by CBNA. (CSV) [file pcbi.1007538.s001.csv]

No	Predicted_Driver	Degree	In-degree	Out-degree	Number_of_mutated_samples	In_CGC
1	PIK3CA	42	31	11	381	TRUE
2	TP53	111	21	90	328	TRUE
3	TTN	16	8	8	293	FALSE
4	GATA3	397	23	374	104	TRUE
5	DMD	57	52	5	56	FALSE
6	LRP2	29	13	16	39	FALSE
7	MACF1	30	27	3	39	FALSE
8	PTEN	75	69	6	39	TRUE
9	APOB	12	5	7	38	FALSE
10	LRP1	55	39	16	33	FALSE
11	RYR1	16	7	9	30	FALSE
12	ANK3	20	18	2	28	FALSE
13	AKAP9	40	36	4	27	TRUE
14	LYST	22	19	3	27	FALSE
15	PRKDC	64	55	9	26	FALSE
16	FLNA	72	53	19	24	TRUE
17	MED12	12	10	2	24	TRUE
18	RPGR	5	4	1	24	FALSE
19	VCAN	62	51	11	24	FALSE
20	ATM	38	20	18	23	TRUE
21	RB1	145	121	24	23	TRUE
22	FLNC	27	20	7	21	FALSE
23	ZFHX3	79	78	1	21	TRUE
24	DSP	24	23	1	20	FALSE
25	BRCA2	21	16	5	19	TRUE
26	GRIN2A	56	49	7	18	TRUE
27	HDAC6	13	10	3	18	FALSE
28	PIK3R1	144	87	57	18	TRUE
29	SF3B1	33	27	6	18	TRUE
30	FLNB	25	22	3	17	FALSE
31	SHANK2	30	27	3	17	FALSE
32	CHD3	66	49	17	16	FALSE
33	HSPG2	35	28	7	16	FALSE
34	LAMA2	6	5	1	16	FALSE
35	PTPN13	26	21	5	16	TRUE
36	SETDB1	67	53	14	16	FALSE
37	SPTAN1	28	17	11	16	FALSE
38	TLN1	60	53	7	16	FALSE
39	ATN1	59	36	23	15	FALSE
40	CBLB	44	34	10	15	TRUE
41	CREBBP	267	94	173	15	TRUE
42	DLG1	56	18	38	15	FALSE
43	FANCD2	21	15	6	15	TRUE
44	ITPR1	45	34	11	15	FALSE
45	CFH	10	8	2	14	FALSE
46	EP300	179	155	24	14	TRUE
47	HTT	68	52	16	14	FALSE
48	NCOA6	38	30	8	14	FALSE
49	NUP98	33	27	6	14	TRUE
50	RANBP2	46	35	11	14	TRUE
51	TOPBP1	26	22	4	14	FALSE
52	TSC22D1	46	41	5	14	FALSE
53	UBC	16	12	4	14	FALSE
54	ARHGEF12	43	37	6	13	TRUE
55	ATR	21	14	7	13	TRUE
56	CASP8	52	27	25	13	TRUE
57	ERBB2IP	34	32	2	13	FALSE
58	FN1	94	76	18	13	FALSE
59	GNAS	46	38	8	13	TRUE
60	MAP3K5	42	26	16	13	FALSE
61	NOS1	18	11	7	13	FALSE
62	PTPRF	37	32	5	13	FALSE
63	ROBO2	39	31	8	13	TRUE
64	ABCA1	48	40	8	12	FALSE
65	CNTNAP2	22	18	4	12	TRUE
66	COL4A1	34	28	6	12	FALSE
67	IKBKAP	27	23	4	12	FALSE
68	JAK1	72	41	31	12	TRUE
69	LRRC41	15	14	1	12	FALSE
70	MYB	283	28	255	12	TRUE
71	PTCH1	24	23	1	12	TRUE
72	AP3B1	38	33	5	11	FALSE
73	BACH2	78	61	17	11	FALSE
74	GPRASP1	31	11	20	11	FALSE
75	GPRASP2	24	10	14	11	FALSE
76	GPS2	10	5	5	11	FALSE
77	INSR	75	42	33	11	FALSE
78	MAP1B	87	77	10	11	FALSE
79	MARS	31	30	1	11	FALSE
80	MYLK	65	60	5	11	FALSE
81	NLGN3	12	9	3	11	FALSE
82	PRKCQ	19	8	11	11	FALSE
83	RET	30	16	14	11	TRUE
84	SMARCA4	46	28	18	11	TRUE
85	XRN1	51	45	6	11	FALSE
86	ACTN2	18	12	6	10	FALSE
87	AFF1	65	55	10	10	TRUE
88	DNMBP	22	18	4	10	FALSE
89	GOLGA3	12	9	3	10	FALSE
90	GRM1	11	6	5	10	FALSE
91	HIPK2	38	32	6	10	FALSE
92	HLA-B	20	14	6	10	FALSE
93	IL1RAP	35	27	8	10	FALSE
94	ITSN1	52	43	9	10	FALSE
95	MET	69	45	24	10	TRUE
96	PROX1	43	35	8	10	FALSE
97	SATB1	45	39	6	10	FALSE
98	SH3KBP1	55	52	3	10	FALSE
99	SHANK1	14	4	10	10	FALSE
100	SIN3A	61	54	7	10	FALSE
101	UBR1	35	22	13	10	FALSE
102	ACVR2A	46	44	2	9	TRUE
103	APP	93	63	30	9	FALSE
104	ATXN1	160	128	32	9	FALSE
105	CASK	47	29	18	9	FALSE
106	CDK5RAP1	6	4	2	9	FALSE
107	CHUK	53	35	18	9	FALSE
108	COL4A2	36	30	6	9	FALSE
109	EWSR1	64	35	29	9	TRUE
110	FLII	14	10	4	9	FALSE
111	HLA-C	21	13	8	9	FALSE
112	HNRNPUL1	44	41	3	9	FALSE
113	ITGB2	32	10	22	9	FALSE
114	KIAA1377	61	26	35	9	FALSE
115	LRP12	37	33	4	9	FALSE
116	MAGI3	28	26	2	9	FALSE
117	NTRK1	18	5	13	9	TRUE
118	NUMA1	16	14	2	9	TRUE
119	PLXNB3	6	1	5	9	FALSE
120	PRKCE	51	40	11	9	FALSE
121	RGS3	16	12	4	9	FALSE
122	RPS6KA3	95	84	11	9	FALSE
123	SMARCC1	40	27	13	9	FALSE
124	STAT4	14	4	10	9	FALSE
125	USP8	24	22	2	9	TRUE
126	A2M	26	8	18	8	FALSE
127	ABL1	91	51	40	8	TRUE
128	ACVR1B	59	53	6	8	FALSE
129	ARHGEF7	24	16	8	8	FALSE
130	BMPR2	84	70	14	8	FALSE
131	C6	7	6	1	8	FALSE
132	CACHD1	17	15	2	8	FALSE
133	CAPN1	17	9	8	8	FALSE
134	CAPN2	14	8	6	8	FALSE
135	CDC25C	17	11	6	8	FALSE
136	CDC5L	53	52	1	8	FALSE
137	CREB3L3	5	2	3	8	FALSE
138	DLG2	52	29	23	8	FALSE
139	DLGAP4	23	20	3	8	FALSE
140	EEF1A1	74	48	26	8	FALSE
141	ELN	21	19	2	8	TRUE
142	FBLN2	22	17	5	8	TRUE
143	ILF3	37	35	2	8	FALSE
144	IRF3	31	16	15	8	FALSE
145	ITK	20	17	3	8	TRUE
146	KCNJ12	28	26	2	8	FALSE
147	KDR	53	30	23	8	TRUE
148	KIT	61	31	30	8	TRUE
149	MAPK8IP3	32	19	13	8	FALSE
150	MCM10	35	26	9	8	FALSE
151	NCOR2	94	56	38	8	TRUE
152	NOTCH1	52	46	6	8	TRUE
153	NR1H2	45	10	35	8	FALSE
154	NUAK1	46	37	9	8	FALSE
155	PARD3	36	26	10	8	FALSE
156	PDE4D	40	39	1	8	FALSE
157	PDGFRB	43	20	23	8	TRUE
158	PLCG2	74	53	21	8	FALSE
159	PLD1	27	23	4	8	FALSE
160	POLR2B	24	23	1	8	FALSE
161	PPL	25	22	3	8	FALSE
162	PRKD2	26	22	4	8	FALSE
163	PTK2	81	48	33	8	FALSE
164	PTPN12	42	39	3	8	FALSE
165	PTPRC	38	20	18	8	TRUE
166	RFC1	25	21	4	8	FALSE
167	RFX3	28	26	2	8	FALSE
168	ROCK1	44	39	5	8	FALSE
169	SOS2	22	18	4	8	FALSE
170	SYNCRIP	90	88	2	8	FALSE
171	TEK	18	8	10	8	FALSE
172	TGFBI	16	13	3	8	FALSE
173	THBS1	92	80	12	8	FALSE
174	TJP1	54	41	13	8	FALSE
175	TYK2	23	12	11	8	FALSE
176	VAV3	109	101	8	8	FALSE
177	XPOT	57	54	3	8	FALSE
178	ACTN4	43	34	9	7	FALSE
179	ADAM15	13	12	1	7	FALSE
180	AR	557	71	486	7	TRUE
181	AXIN1	39	18	21	7	TRUE
182	AXL	42	29	13	7	FALSE
183	BCAR1	44	33	11	7	FALSE
184	BTK	49	8	41	7	TRUE
185	CHGB	10	5	5	7	FALSE
186	CHM	10	9	1	7	FALSE
187	CRMP1	47	22	25	7	FALSE
188	DNM1	27	19	8	7	FALSE
189	DNM2	48	31	17	7	TRUE
190	DPP4	17	9	8	7	FALSE
191	FEZ1	26	9	17	7	FALSE
192	FMR1	35	33	2	7	FALSE
193	GDF9	23	5	18	7	FALSE
194	HDAC4	47	42	5	7	FALSE
195	IGF1R	152	132	20	7	FALSE
196	IL16	20	14	6	7	FALSE
197	ITGAV	41	31	10	7	TRUE
198	JAK2	67	29	38	7	TRUE
199	JUP	26	19	7	7	FALSE
200	MCM7	65	54	11	7	FALSE
		46	36	10	7
		26	21	5	7
		26	23	3	7
		33	23	10	7
		7	5	2	7
		78	66	12	7
		49	34	15	7
		49	23	26	7
		59	39	20	7
		15	13	2	7
		13	12	1	7
		37	35	2	7
		27	20	7	7
		156	50	106	7
		24	13	11	7
		40	35	5	7
		44	34	10	7
		29	18	11	7
		47	31	16	7
		31	28	3	7
		20	17	3	7
		33	29	4	7
		31	12	19	7
		51	48	3	6
		49	37	12	6
		35	20	15	6
		9	8	1	6
		30	22	8	6
		22	15	7	6
		14	9	5	6
		81	58	23	6
		6	3	3	6
		93	78	15	6
		6	4	2	6
		31	23	8	6
		52	50	2	6
		30	27	3	6
		15	8	7	6
		208	34	174	6
		52	43	9	6
		36	27	9	6
		24	19	5	6
		249	29	220	6
		8	5	3	6
		47	37	10	6
		26	17	9	6
		21	20	1	6
		37	18	19	6
		79	56	23	6
		49	40	9	6
		44	34	10	6
		19	8	11	6
		21	16	5	6
		36	27	9	6
		117	71	46	6
		126	86	40	6
		20	14	6	6
		67	51	16	6
		57	12	45	6
		6	5	1	6
		23	20	3	6
		160	32	128	6
		23	17	6	6
		47	41	6	6
		35	29	6	6
		24	21	3	6
		48	38	10	6
		8	4	4	6
		59	41	18	6
		32	25	7	6
		7	4	3	6
		68	63	5	6
		19	14	5	6
		22	16	6	6
		52	50	2	6
		71	48	23	6
		56	55	1	6
		343	104	239	6
		28	26	2	6
		12	8	4	6
		19	6	13	6
		26	22	4	6
		75	37	38	6
		41	37	4	6
		29	20	9	6
		120	84	36	6
		28	13	15	6
		26	22	4	6
		128	97	31	5
		21	12	9	5
		11	9	2	5
		5	3	2	5
		19	8	11	5
		12	10	2	5
		501	54	447	5
		39	35	4	5
		158	99	59	5
		45	36	9	5
		18	14	4	5
		6	2	4	5
		36	24	12	5
		23	17	6	5
		31	23	8	5
		40	28	12	5
		61	58	3	5
		73	56	17	5
		30	20	10	5
		28	27	1	5
		49	44	5	5
		48	31	17	5
		82	63	19	5
		79	48	31	5
		12	3	9	5
		17	16	1	5
		16	10	6	5
		45	36	9	5
		49	35	14	5
		8	5	3	5
		53	48	5	5
		13	10	3	5
		99	63	36	5
		125	33	92	5
		25	24	1	5
		37	34	3	5
		4	2	2	5
		28	26	2	5
		19	14	5	5
		110	22	88	5
		67	43	24	5
		51	35	16	5
		74	55	19	5
		20	12	8	5
		9	4	5	5
		12	7	5	5
		31	23	8	5
		24	20	4	5
		18	14	4	5
		34	32	2	5
		65	45	20	5
		25	12	13	5
		60	35	25	5
		67	24	43	5
		46	41	5	5
		16	13	3	5
		79	74	5	5
		29	27	2	5
		21	14	7	5
		34	32	2	5
		5	4	1	4
		56	45	11	4
		36	32	4	4
		21	20	1	4
		17	7	10	4
		40	20	20	4
		9	6	3	4
		44	35	9	4
		37	33	4	4
		71	58	13	4
		40	35	5	4
		36	28	8	4
		103	68	35	4
		110	76	34	4
		10	8	2	4
		13	8	5	4
		43	23	20	4
		28	13	15	4
		18	11	7	4
		48	46	2	4
		21	15	6	4
		93	82	11	4
		19	13	6	4
		26	23	3	4
		13	10	3	4
		202	67	135	4
		23	18	5	4
		27	25	2	4
		28	15	13	4
		25	16	9	4
		49	34	15	4
		23	18	5	4
		57	26	31	4
		76	70	6	4
		27	24	3	4
		17	11	6	4
		4	3	1	4
		19	11	8	4
		37	21	16	4
		18	9	9	4
		23	20	3	4
		41	27	14	4
		31	15	16	4
		66	59	7	4
		77	72	5	4
		84	67	17	4
		35	25	10	4
		7	3	4	4
		28	23	5	4
		9	6	3	4
		61	52	9	4
		58	45	13	4
		46	40	6	4
		11	8	3	4
		56	35	21	4
		10	9	1	4
		6	5	1	4
		41	30	11	4
		14	10	4	4
		29	22	7	4
		20	14	6	4
		32	21	11	4
		24	20	4	4
		18	14	4	4
		110	96	14	4
		145	75	70	4
		29	28	1	4
		73	45	28	4
		35	33	2	4
		9	7	2	4
		3	2	1	4
		68	60	8	4
		25	19	6	4
		8	5	3	4
		7	2	5	4
		175	56	119	4
		45	41	4	4
		28	21	7	4
		27	19	8	4
		79	48	31	4
		29	26	3	4
		163	53	110	4
		45	40	5	4
		10	7	3	4
		241	26	215	4
		128	77	51	4
		107	91	16	4
		43	20	23	4
		43	30	13	4
		62	26	36	4
		38	32	6	4
		26	22	4	4
		55	49	6	4
		69	58	11	4
		25	19	6	4
		22	18	4	4
		62	42	20	4
		18	12	6	4
		31	22	9	4
		15	12	3	4
		25	17	8	4
		6	3	3	3
		30	27	3	3
		22	20	2	3
		36	29	7	3
		19	16	3	3
		8	4	4	3
		28	26	2	3
		49	15	34	3
		29	15	14	3
		7	6	1	3
		44	43	1	3
		48	40	8	3
		37	27	10	3
		25	23	2	3
		55	54	1	3
		15	11	4	3
		17	14	3	3
		12	6	6	3
		2	1	1	3
		50	43	7	3
		14	12	2	3
		10	8	2	3
		52	45	7	3
		59	38	21	3
		138	109	29	3
		45	43	2	3
		101	77	24	3
		24	14	10	3
		34	29	5	3
		38	20	18	3
		227	118	109	3
		24	18	6	3
		33	29	4	3
		62	46	16	3
		15	12	3	3
		21	20	1	3
		291	33	258	3
		13	9	4	3
		49	40	9	3
		5	3	2	3
		15	13	2	3
		62	55	7	3
		7	5	2	3
		28	23	5	3
		22	18	4	3
		6	3	3	3
		20	16	4	3
		99	70	29	3
		38	30	8	3
		18	6	12	3
		34	24	10	3
		47	28	19	3
		316	59	257	3
		29	25	4	3
		22	21	1	3
		10	4	6	3
		19	15	4	3
		8	4	4	3
		61	59	2	3
		71	63	8	3
		265	33	232	3
		29	9	20	3
		123	111	12	3
		47	41	6	3
		53	52	1	3
		41	12	29	3
		68	57	11	3
		45	34	11	3
		47	42	5	3
		26	10	16	3
		31	28	3	3
		6	4	2	3
		83	70	13	3
		45	38	7	3
		6	4	2	3
		50	31	19	3
		11	7	4	3
		11	9	2	3
		38	35	3	3
		48	45	3	3
		19	13	6	3
		10	8	2	3
		12	8	4	3
		40	32	8	3
		56	50	6	3
		12	9	3	3
		30	26	4	3
		14	13	1	3
		21	16	5	3
		4	1	3	3
		14	10	4	3
		28	25	3	3
		44	24	20	3
		193	18	175	3
		12	11	1	3
		11	10	1	3
		40	36	4	3
		58	57	1	3
		28	21	7	3
		24	15	9	3
		27	20	7	3
		68	61	7	3
		80	69	11	3
		24	12	12	3
		31	30	1	3
		19	13	6	3
		27	20	7	3
		27	18	9	3
		26	15	11	3
		83	66	17	3
		19	16	3	3
		20	14	6	3
		12	3	9	3
		16	8	8	3
		8	3	5	3
		37	32	5	3
		197	134	63	3
		35	4	31	3
		33	31	2	3
		30	16	14	2
		75	44	31	2
		83	50	33	2
		38	36	2	2
		82	61	21	2
		41	39	2	2
		41	29	12	2
		22	20	2	2
		40	22	18	2
		19	13	6	2
		43	39	4	2
		15	8	7	2
		26	20	6	2
		2	1	1	2
		37	30	7	2
		77	59	18	2
		27	25	2	2
		28	21	7	2
		25	17	8	2
		15	5	10	2
		25	12	13	2
		68	63	5	2
		13	8	5	2
		9	5	4	2
		100	91	9	2
		32	24	8	2
		3	2	1	2
		44	37	7	2
		220	54	166	2
		24	20	4	2
		28	22	6	2
		31	25	6	2
		25	15	10	2
		30	25	5	2
		45	38	7	2
		24	18	6	2
		249	28	221	2
		6	5	1	2
		27	21	6	2
		20	16	4	2
		21	17	4	2
		18	11	7	2
		65	58	7	2
		319	6	313	2
		25	5	20	2
		13	6	7	2
		5	1	4	2
		33	21	12	2
		50	32	18	2
		19	9	10	2
		34	25	9	2
		43	30	13	2
		11	7	4	2
		32	23	9	2
		141	96	45	2
		30	22	8	2
		20	19	1	2
		29	22	7	2
		61	59	2	2
		34	25	9	2
		54	30	24	2
		25	22	3	2
		27	19	8	2
		6	5	1	2
		17	11	6	2
		4	3	1	2
		8	5	3	2
		2	1	1	2
		16	9	7	2
		8	6	2	2
		13	10	3	2
		39	34	5	2
		2	1	1	2
		26	21	5	2
		74	36	38	2
		39	38	1	2
		13	9	4	2
		19	12	7	2
		19	14	5	2
		85	72	13	2
		70	60	10	2
		32	20	12	2
		22	19	3	2
		24	16	8	2
		16	8	8	2
		32	16	16	2
		16	15	1	2
		13	8	5	2
		31	29	2	2
		35	11	24	2
		41	31	10	2
		180	49	131	2
		96	83	13	2
		17	7	10	2
		39	37	2	2
		66	41	25	2
		25	21	4	2
		63	56	7	2
		21	15	6	2
		22	21	1	2
		31	27	4	2
		49	24	25	2
		20	11	9	2
		27	25	2	2
		65	13	52	2
		42	40	2	2
		9	5	4	2
		43	29	14	2
		88	81	7	2
		52	35	17	2
		81	53	28	2
		7	4	3	2
		27	19	8	2
		16	12	4	2
		24	19	5	2
		21	19	2	2
		14	12	2	2
		67	57	10	2
		22	15	7	2
		13	10	3	2
		36	29	7	2
		20	9	11	2
		29	24	5	2
		55	50	5	2
		37	32	5	2
		41	34	7	2
		13	9	4	2
		27	19	8	2
		35	23	12	2
		15	8	7	2
		12	6	6	2
		22	18	4	2
		65	45	20	2
		31	27	4	2
		20	18	2	2
		40	38	2	2
		15	9	6	2
		42	39	3	2
		38	29	9	2
		105	73	32	2
		11	8	3	2
		11	10	1	2
		114	81	33	2
		11	8	3	2
		3	2	1	2
		37	35	2	1
		49	45	4	1
		11	10	1	1
		28	23	5	1
		59	38	21	1
		16	12	4	1
		24	21	3	1
		71	59	12	1
		6	4	2	1
		72	62	10	1
		20	14	6	1
		41	34	7	1
		5	2	3	1
		127	71	56	1
		33	32	1	1
		16	13	3	1
		11	8	3	1
		40	29	11	1
		22	18	4	1
		73	67	6	1
		21	19	2	1
		120	101	19	1
		23	17	6	1
		11	7	4	1
		53	51	2	1
		94	67	27	1
		85	62	23	1
		46	29	17	1
		23	20	3	1
		16	7	9	1
		22	18	4	1
		76	33	43	1
		7	4	3	1
		5	1	4	1
		47	44	3	1
		47	43	4	1
		12	7	5	1
		46	45	1	1
		8	6	2	1
		20	9	11	1
		29	21	8	1
		130	65	65	1
		11	9	2	1
		95	15	80	1
		69	48	21	1
		195	22	173	1
		34	24	10	1
		29	20	9	1
		58	43	15	1
		38	26	12	1
		64	46	18	1
		27	24	3	1
		13	12	1	1
		55	36	19	1
		39	29	10	1
		45	43	2	1
		78	66	12	1
		23	11	12	1
		19	18	1	1
		31	29	2	1
		19	15	4	1
		34	28	6	1
		34	26	8	1
		52	45	7	1
		4	1	3	1
		4	2	2	1
		19	18	1	1
		61	57	4	1
		33	29	4	1
		11	4	7	1
		22	10	12	1
		38	33	5	1
		32	29	3	1
		20	14	6	1
		29	25	4	1
		157	127	30	1
		9	6	3	1
		18	13	5	1
		46	41	5	1
		29	19	10	1
		39	29	10	1
		19	14	5	1
		23	21	2	1
		51	31	20	1
		4	2	2	1
		13	7	6	1
		22	15	7	1
		93	77	16	1
		11	3	8	1
		13	12	1	1
		16	7	9	1
		15	4	11	1
		12	11	1	1
		31	29	2	1
		27	19	8	1
		23	20	3	1
		26	21	5	1
		11	10	1	1
		15	12	3	1
		15	13	2	1
		58	40	18	1
		49	17	32	1
		101	53	48	1
		4	3	1	1
		27	19	8	1
		25	24	1	1
		10	8	2	1
		88	75	13	1
		29	23	6	1
		40	32	8	1
		17	13	4	1
		11	9	2	1
		34	18	16	1
		25	23	2	1
		16	12	4	1
		73	70	3	1
		5	4	1	1
		19	14	5	1
		25	8	17	1
		12	4	8	1
		49	42	7	1
		117	27	90	1
		18	15	3	1
		60	46	14	1
		20	15	5	1
		31	16	15	1
		22	18	4	1
		10	9	1	1
		18	12	6	1
		104	49	55	1
		189	34	155	1
		16	15	1	1
		11	9	2	1
		49	45	4	1
		35	31	4	1
		123	89	34	1
		19	8	11	1
		40	34	6	1
		11	9	2	1
		30	28	2	1
		92	17	75	1
		12	10	2	1
		31	18	13	1
		80	67	13	1
		20	16	4	1
		54	24	30	1
		25	22	3	1
		27	21	6	1
		233	185	48	1
		50	40	10	1
