# Supplementary material for: CBNA: A control theory based method for identifying coding and non-coding cancer drivers
Source: PLoS Comput Biol. 2019 Dec 2;15(12):e1007538. doi: 10.1371/journal.pcbi.1007538 (PMC6907873; doi:10.1371/journal.pcbi.1007538)
Supplement: S2 Table — Coding BRCA drivers without mutations predicted by CBNA. (CSV) [file pcbi.1007538.s002.csv]

No	Predicted_Driver	Degree	In-degree	Out-degree
1	ACP1	29	23	6
2	ACTC1	18	8	10
3	ACVR1	76	52	24
4	APOA2	2	1	1
5	ARL4D	22	20	2
6	ARPC3	19	15	4
7	ASIP	4	3	1
8	ATP5J2	13	10	3
9	AVP	6	4	2
10	BCL2	97	79	18
11	C14orf1	33	23	10
12	C1QBP	23	20	3
13	C1QTNF1	6	4	2
14	CALM1	95	72	23
15	CAMLG	26	21	5
16	CAPNS1	17	11	6
17	CBR3	3	2	1
18	CCDC85B	90	74	16
19	CCL25	2	1	1
20	CCL3	13	12	1
21	CCL4	8	3	5
22	CCL5	30	23	7
23	CD247	20	6	14
24	CD81	25	20	5
25	CDC42	73	44	29
26	CDK9	43	31	12
27	CEBPG	47	40	7
28	CHMP1B	28	26	2
29	CHMP4A	6	3	3
30	CIB1	12	9	3
31	CNOT7	25	22	3
32	CSK	38	29	9
33	CSNK2B	77	30	47
34	CXCL13	9	7	2
35	CYCS	73	71	2
36	DAZAP2	103	93	10
37	DUSP23	15	9	6
38	DVL2	31	20	11
39	DYNLL1	43	31	12
40	DYNLL2	53	51	2
41	E2F2	98	83	15
42	EBI3	10	9	1
43	EIF4EBP1	49	43	6
44	EVL	18	14	4
45	FADD	26	14	12
46	FCER1G	11	4	7
47	FOSL1	112	29	83
48	FOXA2	141	3	138
49	FYN	162	91	71
50	GABARAPL2	11	10	1
51	GADD45A	37	25	12
52	GADD45G	36	21	15
53	GAS1	27	25	2
54	GATA6	129	90	39
55	GNA15	10	5	5
56	GNG13	5	4	1
57	GRB2	133	67	66
58	H2AFX	44	38	6
59	HLA-DRA	13	10	3
60	HMGCL	5	4	1
61	HOXB7	7	5	2
62	HSPA1A	49	36	13
63	HSPA1B	26	24	2
64	IGF1	92	90	2
65	IGF2	62	55	7
66	IL2	9	7	2
67	IRS2	46	39	7
68	KLF2	50	46	4
69	LEF1	32	17	15
70	LSM2	10	3	7
71	LSM7	15	4	11
72	LTB	10	8	2
73	MAFG	42	36	6
74	MAP1LC3B	33	28	5
75	MAPK11	12	10	2
76	MAPK12	16	7	9
77	MDFI	66	56	10
78	MED31	30	25	5
79	MED9	17	12	5
80	MTA1	24	19	5
81	MVD	6	5	1
82	NEDD8	15	8	7
83	NFYA	218	48	170
84	NKX2-1	19	3	16
85	NME1	22	17	5
86	NPM1	37	29	8
87	PAFAH1B2	55	53	2
88	PBX2	13	10	3
89	PCNA	82	71	11
90	PFN1	52	39	13
91	PFN2	56	49	7
92	PIN1	59	39	20
93	PLA2G10	4	3	1
94	PLSCR1	61	36	25
95	POLR2E	28	24	4
96	POMC	8	5	3
97	PPIA	32	27	5
98	PPP1CA	36	30	6
99	PPP1CC	50	47	3
100	PRMT1	33	20	13
101	PRSS23	33	25	8
102	PRTN3	7	6	1
103	PSME3	51	44	7
104	PXN	52	28	24
105	RAB17	17	13	4
106	RAB5B	68	64	4
107	RAC1	74	42	32
108	RASSF1	21	13	8
109	RBL2	42	36	6
110	RBPMS	36	33	3
111	RGS19	20	12	8
112	RGS2	34	13	21
113	RHOG	22	17	5
114	RIBC2	12	4	8
115	RING1	15	12	3
116	RIT1	12	10	2
117	RNF11	84	64	20
118	RNF216	19	15	4
119	RNF4	33	32	1
120	S100A4	7	5	2
121	SDCBP	45	38	7
122	SGTA	14	8	6
123	SIAH2	24	22	2
124	SLC9A3R2	41	34	7
125	SMN1	70	29	41
126	SNIP1	46	41	5
127	SNRPD3	42	34	8
128	STMN2	16	13	3
129	SUMO2	52	43	9
130	SUMO4	27	9	18
131	SYNJ2BP	46	42	4
132	TAF10	23	12	11
133	TCEB2	14	8	6
134	TGOLN2	56	52	4
135	TLX1	44	21	23
136	TNFRSF14	24	14	10
137	TNFRSF4	7	1	6
138	TNFSF10	11	10	1
139	TNFSF11	26	15	11
140	TNFSF12	4	3	1
141	TTR	11	7	4
142	TUBB2A	43	40	3
143	TYROBP	8	6	2
144	UBB	41	24	17
145	UBD	4	3	1
146	VHL	33	27	6
147	VTA1	44	38	6
148	WNT1	21	18	3
149	YWHAE	77	58	19
150	YWHAQ	95	79	16
151	ZBTB7A	330	115	215
