# Supplementary material for: CBNA: A control theory based method for identifying coding and non-coding cancer drivers
Source: PLoS Comput Biol. 2019 Dec 2;15(12):e1007538. doi: 10.1371/journal.pcbi.1007538 (PMC6907873; doi:10.1371/journal.pcbi.1007538)
Supplement: S3 Table — Predicted miRNA BRCA drivers by CBNA. (CSV) [file pcbi.1007538.s003.csv]

No	Predicted_Driver	Degree	In-degree	Out-degree
1	hsa-miR-130a-5p	749	26	723
2	hsa-miR-141-5p	432	44	388
3	hsa-miR-142-5p	651	38	613
4	hsa-miR-181a-5p	657	42	615
5	hsa-miR-214-5p	225	20	205
6	hsa-miR-222-5p	329	15	314
7	hsa-miR-223-5p	215	33	182
8	hsa-miR-23a-5p	802	53	749
9	hsa-miR-338-5p	231	17	214
10	hsa-miR-342-5p	314	35	279
11	hsa-miR-3614-5p	110	66	44
12	hsa-miR-3648	123	119	4
13	hsa-miR-429	337	22	315
14	hsa-miR-4473	33	23	10
15	hsa-miR-4757-5p	10	8	2
16	hsa-miR-663a	116	88	28
17	hsa-miR-9-5p	692	50	642
