# Supplementary material for: CBNA: A control theory based method for identifying coding and non-coding cancer drivers
Source: PLoS Comput Biol. 2019 Dec 2;15(12):e1007538. doi: 10.1371/journal.pcbi.1007538 (PMC6907873; doi:10.1371/journal.pcbi.1007538)
Supplement: S4 Table — Validated coding BRCA drivers with mutations which are specific to the cancer condition only. (CSV) [file pcbi.1007538.s004.csv]

No	Predicted_Driver	Degree	In-degree	Out-degree	Number_of_mutated_samples
1	GATA3	397	23	374	104
2	ATM	38	20	18	23
3	ZFHX3	79	78	1	21
4	GRIN2A	56	49	7	18
5	SF3B1	33	27	6	18
6	CBLB	44	34	10	15
7	FANCD2	21	15	6	15
8	RANBP2	46	35	11	14
9	ARHGEF12	43	37	6	13
10	MYB	283	28	255	12
11	RET	30	16	14	11
12	AFF1	65	55	10	10
13	NUMA1	16	14	2	9
14	ELN	21	19	2	8
15	FBLN2	22	17	5	8
16	ITK	20	17	3	8
17	KIT	61	31	30	8
18	NCOR2	94	56	38	8
19	PDGFRB	43	20	23	8
20	AR	557	71	486	7
21	TCF7L2	156	50	106	7
22	VAV1	47	31	16	7
23	WRN	20	17	3	7
24	ABL2	51	48	3	6
25	NFKB2	57	12	45	6
26	SPOP	28	26	2	6
27	NR4A3	25	24	1	5
28	PPARG	110	22	88	5
29	GNA11	23	18	5	4
30	IL7R	19	11	8	4
31	SGK1	45	41	4	4
32	WT1	22	18	4	4
33	BCL3	49	15	34	3
34	FES	13	9	4	3
35	KLK2	22	21	1	3
36	PABPC1	68	57	11	3
37	CD79B	9	5	4	2
38	GATA1	319	6	313	2
39	MAP2K2	19	12	7	2
40	PBX1	180	49	131	2
41	SDC4	24	19	5	2
42	SIX1	21	19	2	2
43	XPA	11	8	3	2
44	CBFA2T3	33	32	1	1
45	ID3	34	28	6	1
